# Supplementary material for: Soil Microbial Community, Soil Quality, and Productivity along a Chronosequence of Larix principis-rupprechtii Forests
Source: Plants (Basel). 2023 Aug 10;12(16):2913. doi: 10.3390/plants12162913 (PMC10458017; doi:10.3390/plants12162913)
Supplement: Supplementary file 1 [file plants-12-02913-s001.zip]

Archive with 1 entries (1 files):
- plants-2479539-supplementary.pdf
